# Supplementary material for: Effect of Temperature, Relative Humidity, and Incubation Time on the Mycotoxin Production by Fusarium spp. Responsible for Dry Rot in Potato Tubers
Source: Toxins (Basel). 2024 Sep 24;16(10):414. doi: 10.3390/toxins16100414 (PMC11511537; doi:10.3390/toxins16100414)
Supplement: Supplementary file 1 [file toxins-16-00414-s001.zip]

Archive with 1 entries (1 files):
- toxins-3157982-supplementary.pdf
